# Supplementary material for: A pipeline for identification of causal mutations in barley identifies Xantha-j as the chlorophyll synthase gene
Source: Plant Physiol. 2024 Apr 17;195(4):2877–90. doi: 10.1093/plphys/kiae218 (PMC11288739; doi:10.1093/plphys/kiae218)
Supplement: kiae218_Supplementary_Data [file kiae218_supplementary_data.zip]

Archive with 3 entries (3 files):
- pp.02007.2023-s04.pdf
- st5.xlsx
- Supplementary Data 1.pdf
