# Supplementary material for: A pipeline for identification of causal mutations in barley identifies Xantha-j as the chlorophyll synthase gene
Source: Plant Physiol. 2024 Apr 17;195(4):2877–90. doi: 10.1093/plphys/kiae218 (PMC11288739; doi:10.1093/plphys/kiae218)
Supplement: kiae218_Supplementary_Data [file kiae218_supplementary_data.zip › st5.xlsx]

## Sheet: All residues with info
Supplementary Table S5. Summary of amino-acid residues located in the active site of XanJ and/or previously studied in related enzymes.
HvXanJ Residue	Topology	Secondary structure	Mutation	Enzyme	Functional information from Ref	Contribution to active site surface	Active site subcompartment	Ref
M1-C46	Removed				cTP	NA	NA	TargetP 2.0
A47-I86	Stroma	L 1	N-term truncation	AsChlG	46 % activity	NA	NA	Schmid et al., 2001
W87	Stroma / Membrane	TMH 1 - First residue	N-term truncation	AsChlG	Inactive	NA	NA	Schmid et al., 2001
R90	Stroma / Membrane	TMH 1	R91A	AsChlG	Inactive	NA	NA	Schmid et al., 2001
K95	Stroma / Membrane	TMH 1				Sidechain	Catalytic cavity	This study
			R22A	AfUbiA	No GPP binding			Huang et al., 2014
			K11A	EcCyoE	Inactive			Saiki et al., 1993
V97	Membrane	TMH 1				Backbone + Sidechain	TP pocket	This study
T98	Membrane	TMH 1				Backbone + Sidechain	TP pocket	This study
P100	Membrane	TMH 1				Backbone + Sidechain	TP pocket	This study
			I44F	SynChlG	Mutant has BchG activity. Tetrapyrrole substrate specificity. KM of ChlG I44F for Chlide a was not different from that of ChlG, indicating no change in the affinity for Chlide a by the mutation of I44F			Kim et al,. 2016
			F28I	RsBchG	Mutant has ChlG activity. Tetrapyrrole substrate specificity. KM of BchG F28I for Bchlide a was not different from that of BchG, indicating no change in the affinity for Bchlide a by the mutation of F28I			Kim et al,. 2016
P101	Membrane	TMH 1				Backbone + Sidechain	TP pocket	This study
L102	Membrane	TMH 1				Sidechain	GGPP tunnel
W104	Membrane	TMH 1				Backbone + Sidechain (mostly)	TP pocket	This study
G105	Membrane	TMH 1				Backbone	TP pocket
C108	Membrane	TMH 1				Sidechain	TP pocket	This study
			C109A	AsChlG	7% activity			Schmid et al., 2001
C129	Membrane	TMH 2	C130A	AsChlG	C130A 33% activity. NPM treatment 13% activity. C130A NPN 9% activity.			Schmid et al., 2001
M132	Membrane	TMH 2				Sidechain	GGPP tunnel	This study
S133	Membrane	TMH 2				Backbone + Sidechain	GGPP tunnel	This study
C136	Membrane	TMH 2	C137A	AsChlG	114% activity. Same inhibition by NPM as the wild-type.	NA	NA	Schmid et al., 2001
			L48A	EcCyoE	Active			Saiki et al., 1993
L137	Membrane	TMH 2				Backbone + Sidechain	GGPP tunnel	This study
T138	Membrane	TMH 2				Backbone + Sidechain	GGPP tunnel	This study
			R60A	EcUbiA	12% activity. Increased KM of PHB 10 times.			Cheng and Li, 2014
Y140	Membrane	TMH 2				Sidechain	GGPP tunnel	This study
T141	Membrane	TMH 2				Backbone + Sidechain (mostly)	GGPP tunnel	This study
Q142	Membrane	TMH 2				Backbone + Sidechain (mostly)	Catalytic cavity, GGPP tunnel and TP pocket	This study
			C54A	EcCyoE	Active			Saiki et al., 1993
N145	Stroma / Membrane	TMH 2 - Last residue				Backbone + Sidechain (mostly)	GGPP tunnel and Catalytic cavity	This study
			N146A	AsChlG	Inactive			Schmid et al,. 2002
			N64A	EcMenA	Inactive			Huang et al., 2014
			N67A	EcUbiA	Inactive			Cheng and Li, 2014
			N50A	ApUbiA	2.4% GSPP affinity			Cheng and Li, 2014
			N68A	AfUbiA	No GPP binding			Huang et al., 2014
			N57A	EcCyoE	Inactive			Saiki et al., 1993
D146	Stroma	L 2-3 - First Residue				Backbone + Sidechain	Catalytic cavity	This study
			D147A	AsChlG	Inactive			Schmid et al,. 2002
D149	Stroma	L 2-3	D150A	AsChlG	Inactive	Sidechain	Catalytic cavity	Schmid et al,. 2002
			D68A	EcMenA	1.5% activity			Huang et al., 2014
			D71A	EcUbiA	Inactive			Cheng and Li, 2014
			D54A	ApUbiA	0% GSPP affinity			Cheng and Li, 2014
			D72A	AfUbiA	No GPP binding			Huang et al., 2014
			D61A	EcCyoE	Inactive			Saiki et al., 1993
R150	Stroma	L 2-3	R151A	AsChlG	24.14% activity	NA	NA	Schmid et al., 2001
D151	Stroma	L 2-3	D63A	EcCyoE	Inactive	NA	NA	Saiki et al., 1993
I152	Stroma	L 2-3				Sidechain	Catalytic cavity	This study
D153	Stroma	L 2-3				Sidechain	Catalytic cavity	This study
			D154A	AsChlG	Inactive			Schmid et al,. 2002
			D75A	EcUbiA	Inactive			Cheng and Li, 2014
			D58A	ApUbiA	17% GSPP affinity			Cheng and Li, 2014
			D65A	EcCyoE	Inactive			Saiki et al., 1993
N156	Stroma	L 2-3				Sidechain (mostly)	Catalytic cavity	This study
			M68A	EcCyoE	Active			Saiki et al., 1993
E157	Stroma	L 2-3				Sidechain	Catalytic cavity	This study
			R80A	EcUbiA	7% activity			Cheng and Li, 2014
			R63A	ApUbiA	0% GSPP affinity			Cheng and Li, 2014
E157-Gap-P158	Stroma	L 2-3	R70A	EcCyoE	Inactive			Saiki et al., 1993
E157-Gap-P158	Stroma	L 2-3	T71A	EcCyoE	Active			Saiki et al., 1993
R160	Stroma	L 2-3				Sidechain	Catalytic cavity	This study
			R161A	AsChlG	No trace of activity			Schmid et al., 2001
			R161A	AsChlG	R161A 0% activity			Schmid et al,. 2002
			R161K	AsChlG	34% activity			Schmid et al,. 2002
			R161H	AsChlG	1% activity			Schmid et al,. 2002
			R84A	EcUbiA	12% activity. partially complement E. coli growth.			Cheng and Li, 2014
			R67A	ApUbiA	2.41% GSPP affinity			Cheng and Li, 2014
			R74A	EcCyoE	Inactive			Saiki et al., 1993
G165	Stroma	L 2-3	G79A	EcCyoE	Active			Saiki et al., 1993
G187	Membrane	TMH 3	L101A	EcCyoE	Active			Saiki et al., 1993
P199	Membrane	HL3-4	P198S	OsChlG	22-35% activity			Wu et al., 2007
I201	Membrane	TMH 4				Backbone + Sidechain	GGPP tunnel	This study
F202	Membrane	TMH 4	C110A	EcCyoE	Active			Saiki et al., 1993
L204	Membrane	TMH 4				Backbone + Sidechain	GGPP tunnel	This study
A205	Membrane	TMH 4				Backbone + Sidechain	GGPP tunnel	This study
G207	Membrane	TMH 4	G217R	AtChlG	Temperature sensitivity			Lin et al., 2014
G208	Membrane	TMH 4				Backbone	GGPP tunnel	This study
S209	Membrane	TMH 4				Backbone + Sidechain	GGPP tunnel	This study
L211	Membrane	TMH 4				Backbone + Sidechain	GGPP tunnel	This study
S212	Membrane	TMH 4	S212F	xan-j.64	Xantha phenotype. Not light sensitive.	Backbone + Sidechain	GGPP tunnel	This study
			Y120A	EcCyoE	Inactive			Saiki et al., 1993
Y215	Membrane	TMH 4				Sidechain	GGPP tunnel and Catalytic cavity	This study
			Y141L	EcMenA	Inactive			Huang et al., 2014
			Y132A	EcUbiA	Inactive			Cheng and Li, 2014
			Y115A	ApUbiA	5% GSPP affinity			Cheng and Li, 2014
			Y124A	EcCyoE	Inactive			Saiki et al., 1993
S216	Membrane	TMH 4 - Last residue				Sidechain	GGPP tunnel	This study
K223	Stroma / Membrane	L 4-5				Backbone + Sidechain	Catalytic cavity	This study
			K136A	EcUbiA	Inactive			Cheng and Li, 2014
			K119A	ApUbiA	Not purified			Cheng and Li, 2014
			K146A	AfUbiA	No GPP binding			Huang et al., 2014
			K129A	EcCyoE	Inactive			Saiki et al., 1993
Q224	Stroma / Membrane	L 4-5				Backbone + Sidechain	Catalytic cavity	This study
			R137A	EcUbiA	84% activity			Cheng and Li, 2014
			R130A	EcCyoE	Active			Saiki et al., 1993
Q224-Gap-N225	Stroma / Membrane	L 4-5	H131A	EcCyoE	Active			Saiki et al., 1993
N225	Stroma / Membrane	L 4-5 - Last Residue				Backbone	Catalytic cavity	This study
G226	Stroma / Membrane	TMH 5 - First Residue				Backbone	Catalytic cavity	This study
G229	Membrane	TMH 5				Backbone	Catalytic cavity	This study
N230	Membrane	TMH 5				Sidechain (mostly)	Catalytic avity	This study
A232	Membrane	TMH 5				Backbone + Sidechain	GGPP tunnel	This study
L233	Membrane	TMH 5				Backbone + Sidechain	GGPP tunnel + TP pocket + Catalytic Cavity	This study
			G139A	EcCyoE	Active			Saiki et al., 1993
G234	Membrane	TMH 5				Backbone	TP pocket	This study
S236	Membrane	TMH 5				Backbone + Sidechain	GGPP tunnel	This study
Y237	Membrane	TMH 5				Sidechain (mostly)	Catalytic cavity + GGPP tunnel + TP pocket	This study
			G143A	EcCyoE	Inactive			Saiki et al., 1993
I238	Membrane	TMH 5 (in helix break)				Sidechain (mostly)	TP pocket	This study
L240	Membrane	TMH 5				Backbone + Sidechain	GGPP tunnel	This study
P241	Membrane	TMH 5				Backbone + Sidechain	GGPP tunnel	This study
			P146A	EcCyoE	Inactive			Saiki et al., 1993
W242	Membrane	TMH 5				Sidechain	TP pocket	This study
			P147A	EcCyoE	Active			Saiki et al., 1993
A242	Membrane	TMH 5				Sidechain	GGPP tunnel	This study
G245	Membrane	TMH 5	G150A	EcCyoE	Active			Saiki et al., 1993
Q246	Membrane	TMH 5	Y151A	EcCyoE	Inactive			Saiki et al., 1993
T261	Membrane	TMH 6	C262A	AsChlG	114% activity. Same inhibition by NPM as the wild-type.			Schmid et al., 2001
A266	Membrane	TMH 6	W172A	EcCyoE	Inactive			Saiki et al., 1993
G267	Membrane	TMH 6				Backbone	TP pocket	This study
G269	Membrane	TMH 6	P175A	EcCyoE	Inactive			Saiki et al., 1993
I270	Membrane	TMH 6				Sidechain (mostly)	TP pocket	This study
			H199A	BsCOXX1	Inactive. Proposed to be heme b binding residue.			Mogi 2009.
			H176A	EcCyoE	Inactive			Saiki et al., 1993
A271	Membrane	TMH 6				Backbone + Sidechain	TP pocket and Catalytic cavity	This study
			D184A	EcUbiA	Inactive. Probably not functionally equivalent to A271.			Cheng and Li, 2014
			D175A	ApUbiA	5% GSPP affinity. Probabaly not functionally equivalent to A271.			Cheng and Li, 2014
N274	Membrane	TMH 6 - Last Residue				Backbone + Sidechain (mostly)	TP pocket + Catalytic cavity	This study
			Y187A	EcUbiA	19% activity. Maybe not functionally equivalent to N274.			Cheng and Li, 2014
			Y178A	ApUbiA	20% GSPP affinity. Maybe not functionally equivalent to N274.			Cheng and Li, 2014
D275	Stroma / Membrane	L 6-7 - First Residue				Backbone + Sidechain	Catalytic cavity	This study
K277	Stroma	L 6-7				Backbone + Sidechain	TP pocket	This study
S278	Stroma	L 6-7				Backbone + Sidechain	Catalytic cavity	This study
			D204A	EcMenA	Inactive			Huang et al., 2014
			D191A	EcUbiA	Inactive			Cheng and Li, 2014
			D182A	ApUbiA	0% GSPP affinity			Cheng and Li, 2014
			D198A	AfUbiA	Decreased GPP binding			Huang et al., 2014
G281	Stroma	L 6-7				Backbone	Catalytic cavity	This study
			D187A	EcCyoE	Inactive			Saiki et al., 1993
D282	Stroma	L 6-7				Sidechain (mostly)	Catalytic cavity	This study
			D208A	EcMenA	Inactive			Huang et al., 2014
			D195A	EcUbiA	Inactive			Cheng and Li, 2014
			D186A	ApUbiA	35% GSPP affinity			Cheng and Li, 2014
			D202A	AfUbiA	Decreased GPP binding			Huang et al., 2014
			Y188A	EcCyoE	Inactive			Saiki et al., 1993
R283	Stroma	L 6-7	R284A	AsChlG	95.65 % activity	NA	NA	Schmid et al., 2001
L285	Stroma	L 6-7				Sidechain	Catalytic cavity	This study
L287	Stroma	L 6-7				Sidechhain	Catalytic cavity	This study
Q288	Stroma	L 6-7				Backbone	Catalytic cavity
S289	Stroma	L 6-7				Backbone + Sidechain	Catalytic cavity	This study
F294	Stroma	L 6-7	K200A	EcCyoE	Active			Saiki et al., 1993
K300	Stroma / Membrane	TMH 7	K306A	EcCyoE	Inactive			Saiki et al., 1993
I302	Membrane	TMH 7	H208A	EcCyoE	Active			Saiki et al., 1993
C303	Membrane	TMH 7	C304A	AsChlG	Active			Schmid et al., 2001
Y325	Membrane	TMH 8	K3232A	EcCyoE	Active			Saiki et al., 1993
D348	Stroma	L 8-9	D256A	EcCyoE	Inactive			Saiki et al., 1993
P349	Stroma	L 8-9	D257A	EcCyoE	Inactive			Saiki et al., 1993
D353	Stroma	L 8-9 - Last residue				Backbone + Sidechain	Top ridge over TP pocket left side	This study
V354	Stroma / Membrane	TMH 9 - First Residue				Backbone + Sidechain	Top ridge over TP pocket left side	This study
Q357	Stroma / Membrane	TMH 9				Backbone + Sidechain	TP pocket	This study
			F265A	EcCyoE	Active			Saiki et al., 1993
A358	Membrane	TMH 9				Backbone + Sidechain	Top ridge over TP pocket left side	This study
Q361	Membrane	TMH 9				Sidechain (mostly)	TP pocket	This study
			S268A	EcCyoE	Inactive		TP pocket	Saiki et al., 1993
P362	Membrane	TMH 9				Backbone + Sidechain	Top ridge over TP pocket left side	This study
F364	Membrane	TMH 9				Sidechain	TP pocket	This study
V365	Membrane	TMH 9				Sidechain	TP pocket	This study
F366	Membrane	TMH 9				Sidechain	Top ridge over TP pocket left side	This study
L368	Membrane	TMH 9				Sidechain	TP pocket	This study
A374	Membrane	TMH 9	D282A	EcCyoE	Inactive			Saiki et al., 1993
S376	Membrane / Lumen	C term penultimate residue	S377 C-term truncation	AsChlG	No activity			Schmid et al., 2001
			S377A		63% activity
References
HUANG, H., LEVIN, E. J., LIU, S., BAI, Y., LOCKLESS, S. W. & ZHOU, M. 2014. Structure of a membrane-embedded prenyltransferase homologous to UBIAD1. PLoS Biol, 12, e1001911.
KIM, E. J., KIM, H. & LEE, J. K. 2016. The Photoheterotrophic Growth of Bacteriochlorophyll Synthase-Deficient Mutant of Rhodobacter sphaeroides Is Restored by I44F Mutant Chlorophyll Synthase of Synechocystis sp. PCC 6803. J Microbiol Biotechnol, 26, 959-966.
LIN, Y. P., LEE, T. Y., TANAKA, A. & CHARNG, Y. Y. 2014. Analysis of an Arabidopsis heat-sensitive mutant reveals that chlorophyll synthase is involved in reutilization of chlorophyllide during chlorophyll turnover. Plant J, 80, 14-26.
MOGI, T. 2009. Over-expression and characterization of Bacillus subtilis heme O synthase. J Biochem, 145, 669-675.
SAIKI, K., MOGI, T., HORI, H., TSUBAKI, M. & ANRAKU, Y. 1993. Identification of the functional domains in heme O synthase. Site-directed mutagenesis studies on the cyoE gene of the cytochrome bo operon in Escherichia coli. J Biol Chem, 268, 26927-26934.
SCHMID, H. C., OSTER, U., KÖGEL, J., LENZ, S. & RÜDIGER, W. 2001. Cloning and characterisation of chlorophyll synthase from Avena sativa. Biol Chem, 382, 903-911.
SCHMID, H. C., RASSADINA, V., OSTER, U., SCHOCH, S. & RÜDIGER, W. 2002. Pre-loading of chlorophyll synthase with tetraprenyl diphosphate is an obligatory step in chlorophyll biosynthesis. Biol Chem, 383, 1769-1778.
WU, Z., ZHANG, X., HE, B., DIAO, L., SHENG, S., WANG, J., GUO, X., SU, N., WANG, L., JIANG, L., WANG, C., ZHAI, H. & WAN, J. 2007. A chlorophyll-deficient rice mutant with impaired chlorophyllide esterification in chlorophyll biosynthesis. Plant Physiol, 145, 29-40.
